# Supplementary material for: Mechanical Cell Reprogramming on Tissue-Mimicking Hydrogels for Cancer Cell Transdifferentiation
Source: Research (Wash D C). 2025 Aug 18;8:0810. doi: 10.34133/research.0810 (PMC12358751; doi:10.34133/research.0810)
Supplement: Supplementary 1 — Resources Table Materials and Methods Figs. S1 to S10 Movies S1 and S2 [file research.0810.f1.zip]

Archive with 3 entries (3 files):
- SI-Cell Nonlinear-Research-proof.docx
- Movie.S1.mp4
- Movie.S2.mp4
